# Supplementary material for: Association between pathological characteristics and recurrence score by OncotypeDX in resected T1-3 and N0-1 breast cancer: a real-life experience of a North Hungarian regional center
Source: Pathol Oncol Res. 2024 Apr 16;30:1611735. doi: 10.3389/pore.2024.1611735 (PMC11058978; doi:10.3389/pore.2024.1611735)
Supplement: Supplementary file 4 [file DataSheet1.xlsx]

## Sheet: Node negative
No. of Tests	No. of Patients	Age >50 =0, <=50 =1	Stage (IA=0; IIA=1; IIB=2)	Tumour (cm)	Grade (1-3)	Estrogen Receptor (ER) expression (%)	ER-groups: 0=negative; 1=low (<=10%); 2=high (>10%)	Progesteron Receptor (PR) expression (%)	PR-groups: 0=negative; 1=low(<20%); 2=high (>=20%)	Proliferation Rate (Ki67) (%)	Ki67-groups: 0=low(=<5); 1=intermediate(6-29); 2=high(>=30)	Perineural invasion (PNI): yes=1; no=0	Lymphovascular invasion (LVI) yes=1; no=0	Clinical risk (0=low, 1=high)	Nottingham Prognostic Index (NPI)=0.2*Tumour(cm)+Nodal involvement absent(score=1)+Grade(1, 2 or 3)	NPI risk groups: Excellent=0 (<=2.4); Good=1 (2.41-3.4); Moderate I=2 (3.41-4.4); Moderate II=3 (4.41-5.4); Poor=4 (>5.4)	Recurrence Score (RS 0-100)	No chemotherapy (if age >50 and RS<26, then =1; if age >50 and RS>=26, then =0; if age =<50 and RS<16, then=1; if age =<50 and RS>=16, then =0)
1	1	0	0	1.5	1	90	2	90	2	5	0	1	0	0	2.3	0	14	1
2	2	0	0	1.1	1	90	2	90	2	2	0	0	0	0	2.22	0	9	1
3	3	0	0	1.5	2	90	2	2	1	10	1	1	0	0	3.3	1	27	0
4	7	0	0	1.7	2	90	2	90	2	20	1	1	0	0	3.34	1	15	1
5	9	0	0	1.2	1	90	2	90	2	1	0	0	0	0	2.24	0	12	1
6	10	0	0	1.3	2	90	2	90	2	15	1	0	0	0	3.26	1	9	1
7	11	0	0	1.6	1	90	2	40	2	1	0	0	0	0	2.32	0	17	1
8	12	0	1	3	2	90	2	70	2	15	1	1	0	1	3.6	2	21	1
9	13	0	1	2.3	2	100	2	100	2	5	0	0	1	1	3.46	2	11	1
10	18	0	1	3	2	100	2	90	2	10	1	0	0	1	3.6	2	12	1
11	19	0	0	1.3	1	100	2	80	2	1	0	0	0	0	2.26	0	9	1
12	20	0	0	1.2	1	80	2	50	2	1	0	0	0	0	2.24	0	18	1
13	21	0	1	2.8	1	90	2	50	2	2	0	1	0	0	2.56	1	9	1
14	23	0	0	1.8	2	90	2	0	0	15	1	0	0	0	3.36	1	32	0
15	25	0	0	1.9	1	100	2	100	2	5	0	0	0	0	2.38	0	7	1
16	26	0	0	1.8	1	100	2	90	2	3	0	1	0	0	2.36	0	9	1
17	27	0	0	1.9	1	90	2	70	2	2	0	0	0	0	2.38	0	10	1
18	28	0	0	1.8	1	100	2	100	2	5	0	0	0	0	2.36	0	8	1
19	29	0	0	1.2	2	100	2	70	2	15	1	0	0	0	3.24	1	36	0
20	30	0	0	1.3	3	90	2	85	2	35	2	0	0	1	4.26	2	21	1
21	33	0	0	1.7	2	100	2	90	2	15	1	0	0	0	3.34	1	15	1
22	35	0	0	1.9	1	80	2	0	0	5	0	1	0	0	2.38	0	28	0
23	36	0	1	2.7	1	90	2	30	2	3	0	0	0	0	2.54	1	15	1
24	37	0	1	2.3	2	100	2	20	2	1	0	0	0	1	3.46	2	14	1
25	38	0	0	1.9	1	90	2	30	2	5	0	1	0	0	2.38	0	21	1
26	40	0	0	1.3	1	100	2	0	0	3	0	0	0	0	2.26	0	26	0
27	41	0	0	1.1	1	100	2	5	1	1	0	0	0	0	2.22	0	16	1
28	42	0	1	2.2	1	90	2	90	2	3	0	0	0	0	2.44	0	15	1
29	43	0	0	1.6	1	80	2	70	2	1	0	0	0	0	2.32	0	14	1
30	44	0	1	2.1	1	90	2	40	2	3	0	1	0	0	2.42	0	16	1
31	47	0	1	2.3	1	100	2	100	2	15	1	0	0	0	2.46	1	13	1
32	48	0	0	1.3	1	100	2	40	2	5	0	0	0	0	2.26	0	15	1
33	50	0	1	2.2	1	100	2	70	2	1	0	0	0	0	2.44	0	4	1
34	51	0	1	2.3	1	100	2	50	2	5	0	0	0	0	2.46	1	12	1
35	55	0	0	1.5	2	90	2	90	2	15	1	0	0	0	3.3	1	23	1
36	56	0	0	1.8	1	90	2	60	2	15	1	1	0	0	2.36	0	24	1
37	57	0	1	3.5	2	90	2	90	2	10	1	0	0	1	3.7	2	24	1
38	60	0	0	1.6	2	100	2	100	2	15	1	0	0	0	3.32	1	0	1
39	61	0	1	3.7	2	80	2	15	1	40	2	0	0	1	3.74	2	19	1
40	62	0	0	1.3	1	100	2	70	2	15	1	0	0	0	2.26	0	13	1
41	63	0	1	3.2	2	100	2	65	2	25	1	0	0	1	3.64	2	29	0
42	66	0	0	1.2	1	100	2	80	2	30	2	0	0	0	2.24	0	22	1
43	66	0	0	1.3	1	90	2	100	2	15	1	0	0	0	2.26	0	17	1
44	67	0	0	1.3	1	100	2	0	0	1	0	0	0	0	2.26	0	15	1
45	72	0	1	2.3	1	100	2	60	2	10	1	0	0	0	2.46	1	8	1
46	73	1	0	1.1	1	80	2	80	2	1	0	0	0	0	2.22	0	12	1
47	74	0	0	1.8	1	100	2	90	2	1	0	0	0	0	2.36	0	8	1
48	75	0	0	1.9	2	100	2	90	2	5	0	0	0	0	3.38	1	12	1
49	76	1	0	1.9	1	100	2	100	2	5	0	0	0	0	2.38	0	11	1
50	79	0	1	2.6	3	100	2	6	1	15	1	1	0	1	4.52	3	26	0
51	81	0	0	1.8	3	100	2	20	2	30	2	0	0	1	4.36	2	32	0
52	82	1	1	2.5	1	90	2	70	2	40	2	0	0	0	2.5	1	33	0
53	83	0	0	1.4	2	100	2	40	2	5	0	0	0	0	3.28	1	23	1
54	84	0	0	1.5	1	100	2	20	2	1	0	0	0	0	2.3	0	12	1
55	85	0	0	1.5	1	100	2	90	2	3	0	0	0	0	2.3	0	1	1
56	89	0	0	1.4	2	90	2	90	2	10	1	0	0	0	3.28	1	16	1

## Sheet: Node positive
No. of Tests	No. of Patients	Premenopausal=0; Postmenopausal=1	Stage (IB=0; IIA=1; IIB=2; IIIA=3)	Tumour (cm)	Node(1-3)	Grade (1-3)	Estrogen Receptor (ER) expression (%)	ER-groups: 0=negative; 1=low (<=10%); 2=high (>10%)	Progesteron Receptor (PR) expression (%)	PR-groups: 0=negative; 1=low(<20%); 2=high (>=20%)	Proliferation Rate (Ki67) (%)	Ki67-groups: 0=low(=<5); 1=intermediate(6-29); 2=high(>=30)	Perineural invasion (PNI): yes=1; no=0	Lymphovascular invasion (LVI) yes=1; no=0	Nottingham Prognostic Index (NPI)=0.2*Tumour(cm)+Nodal involvement present(score=2)+Grade(1, 2 or 3)	NPI risk groups: Excellent=0 (<=2.4); Good=1 (2.41-3.4); Moderate I=2 (3.41-4.4); Moderate II=3 (4.41-5.4); Poor=4 (>5.4)	Recurrence Score (RS)	No chemotherapy=1 (if RS<26)
1	4	1	0	1.1	2	2	90	2	90	2	3	0	1	1	4.22	2	3	1
2	5	0	1	1.2	3	3	95	2	70	2	15	1	0	1	5.24	3	18	1
3	5	0	0	1.1	3	3	95	2	70	2	15	1	0	1	5.22	3	23	1
4	6	1	3	5	3	2	90	2	0	0	25	1	1	1	5	3	35	0
5	8	0	2	3	1	2	90	2	90	2	15	1	0	1	4.6	3	9	1
6	14	1	2	2.3	2	1	90	2	60	2	1	0	0	0	3.46	2	8	1
7	15	1	3	6	1	2	100	2	1	1	1	0	0	1	5.2	3	17	1
8	16	1	2	2.3	1	2	100	2	90	2	5	0	0	0	4.46	3	8	1
9	17	0	1	1.8	1	1	90	2	90	2	5	0	0	0	3.36	1	9	1
10	18	1	2	2.4	1	1	95	2	0	0	5	0	0	1	3.48	2	0	1
11	22	1	0	1.9	1	2	100	2	100	2	2	0	1	0	4.38	3	5	1
12	24	1	2	2.3	1	2	90	2	40	2	20	1	1	1	4.46	3	18	1
13	31	1	2	3.5	2	2	100	2	15	1	5	0	0	1	4.7	3	12	1
14	32	1	2	4	1	2	100	2	30	2	20	1	1	1	4.8	3	14	1
15	32	1	2	2.5	1	1	40	2	10	1	5	0	1	1	3.5	2	26	0
16	34	1	3	6	2	2	100	2	70	2	3	0	0	0	5.2	3	0	1
17	39	1	2	2.1	1	3	10	1	5	1	25	1	1	1	5.42	4	34	0
18	45	0	2	3	2	2	100	2	90	2	10	1	1	1	4.6	3	16	1
19	46	1	2	2.1	1	2	100	2	100	2	1	0	1	1	4.42	3	18	1
20	49	1	1	1.4	1	1	100	2	90	2	5	0	0	0	3.28	1	8	1
21	52	1	1	1.8	3	1	100	2	80	2	15	1	0	1	3.36	1	12	1
22	53	1	2	3.5	3	2	100	2	10	1	1	0	1	1	4.7	3	27	0
23	54	1	1	1.1	1	1	90	2	95	2	15	1	0	0	3.22	1	9	1
24	58	0	2	2.6	3	1	90	2	90	2	1	0	1	1	3.52	2	25	1
25	59	0	0	0.8	1	1	100	2	60	2	3	0	0	0	3.16	1	11	1
26	64	1	2	2.5	1	1	90	2	90	2	5	0	0	1	3.5	2	16	1
27	65	1	2	2.3	1	2	90	2	90	2	60	2	0	1	4.46	3	17	1
28	68	1	2	3	2	2	80	2	90	2	30	2	0	0	4.6	3	12	1
29	69	1	2	4.9	1	2	80	2	0	0	3	0	0	1	4.98	3	17	1
30	70	1	2	3.3	3	2	100	2	20	2	5	0	0	0	4.66	3	26	0
31	71	1	2	2.5	1	1	90	2	80	2	5	0	0	0	3.5	2	2	1
32	77	0	1	1.8	3	1	90	2	90	2	25	1	0	0	3.36	1	29	0
33	78	1	2	3.5	2	2	100	2	70	2	20	1	0	0	4.7	3	31	0
34	80	0	2	2.5	2	1	90	2	80	2	3	0	0	1	3.5	2	13	1
35	86	1	2	3.5	3	2	100	2	0	0	25	1	1	1	4.7	3	31	0
36	87	1	2	4.8	1	2	0	0	100	2	2	0	0	0	4.96	3	32	0
37	88	1	2	2.5	1	1	100	2	5	1	5	0	0	1	3.5	2	28	0
38	90	1	1	1.9	1	2	100	2	40	2	10	1	1	1	4.38	2	24	1
